# Supplementary material for: Effects of Finishing on Surface Roughness of Four Different Glass-Ionomer Cements and One Alkasite: In Vitro Investigation over Time Using Aging Simulation
Source: J Funct Biomater. 2024 Oct 31;15(11):325. doi: 10.3390/jfb15110325 (PMC11595664; doi:10.3390/jfb15110325)
Supplement: Supplementary file 1 [file jfb-15-00325-s001.zip]

Archive with 1 entries (1 files):
- jfb-3240807-supplementary.pdf
